# Supplementary material for: Switching the N-Capping Region from all-L to all-D Amino Acids in a VEGF Mimetic Helical Peptide
Source: Molecules. 2022 Oct 17;27(20):6982. doi: 10.3390/molecules27206982 (PMC9607104; doi:10.3390/molecules27206982)
Supplement: Supplementary file 1 [file molecules-27-06982-s001.zip]

Archive with 1 entries (1 files):
- molecules-1970830-supplementary.pdf
